# Supplementary material for: DARG: An integrated knowledge base for analyzing addictive drug-related genes
Source: Genes Dis. 2024 Jun 28;12(2):101369. doi: 10.1016/j.gendis.2024.101369 (PMC11635640; doi:10.1016/j.gendis.2024.101369)
Supplement: Multimedia component 2 [file mmc2.csv]

Dataset	Species	Drug	Area	Type	Experiment type
GSE109042	Human	Alcohol	Buccal epithelial cells	Methylation	450K array
GSE112987	Human	Alcohol	Peripheral blood	Methylation	450K array
GSE113012	Human	Alcohol	Peripheral blood	Methylation	450K array
GSE113948	Mouse	Oxycodone	Dorsal striatum	Transcriptome	High throughput sequencing
GSE113948	Mouse	Oxycodone	Ventral striatum	Transcriptome	High throughput sequencing
GSE116813	Mouse	Cannabis	Hippocampus	Transcriptome	High throughput sequencing
GSE117045	Mouse	Amphetamine	Striatum	Transcriptome	High throughput sequencing
GSE118918	Mouse	Morphine	Nucleus accumbens	Transcriptome	High throughput sequencing
GSE141066	Mouse	Morphine	Brainstem	Transcriptome	High throughput sequencing
GSE143419	Mouse	Ethanol	Bed nucleus of the stria terminalis	Transcriptome	Chip data
GSE143419	Mouse	Ethanol	Central amygdala	Transcriptome	Chip data
GSE143419	Mouse	Ethanol	Medial prefrontal cortex	Transcriptome	Chip data
GSE151485	Human	Oxycodone	Saliva	Methylation	EPIC array
GSE15774	Mouse	Heroin	Striatum	Transcriptome	Chip data
GSE15774	Mouse	Methamphetamine	Striatum	Transcriptome	Chip data
GSE15774	Mouse	Morphine	Striatum	Transcriptome	Chip data
GSE158188	Mouse	Cannabis	Nucleus accumbens	Transcriptome	High throughput sequencing
GSE159136	Mouse	Ethanol	Central amygdala	Transcriptome	High throughput sequencing
GSE161986	Human	Ethanol	Prefrontal cortex	Transcriptome	Chip data
GSE166196	Mouse	Ethanol	Cerebellum	Transcriptome	High throughput sequencing
GSE166196	Mouse	Ethanol	Hippocampus	Transcriptome	High throughput sequencing
GSE173959	Mouse	Fentanyl	Nucleus accumbens	Transcriptome	High throughput sequencing
GSE173959	Mouse	Fentanyl	Ventral tegmental area	Transcriptome	High throughput sequencing
GSE176122	Mouse	Ethanol	Amygdala	Transcriptome	High throughput sequencing
GSE176122	Mouse	Ethanol	Hypothalamus	Transcriptome	High throughput sequencing
GSE176122	Mouse	Ethanol	Prefrontal cortex	Transcriptome	High throughput sequencing
GSE181547	Mouse	Nicotine	Nucleus accumbens	Transcriptome	Chip data
GSE181741	Human	Ethanol	Caudate nucleus	Transcriptome	High throughput sequencing
GSE181804	Human	Ethanol	Hippocampus	Transcriptome	High throughput sequencing
GSE181813	Human	Ethanol	Cerebellum	Transcriptome	High throughput sequencing
GSE181981	Human	Ethanol	Amygdala	Transcriptome	High throughput sequencing
GSE182173	Human	Ethanol	Prefrontal cortex	Transcriptome	High throughput sequencing
GSE182223	Human	Ethanol	Nucleus accumbens	Transcriptome	High throughput sequencing
GSE182440	Human	Ethanol	Putamen	Transcriptome	High throughput sequencing
GSE182649	Human	Ethanol	Ventral tegmental area	Transcriptome	High throughput sequencing
GSE189821	Mouse	Cannabis	Amygdala	Transcriptome	High throughput sequencing
GSE189821	Mouse	Cannabis	Dorsolateral striatum	Transcriptome	High throughput sequencing
GSE189821	Mouse	Cannabis	Nucleus accumbens	Transcriptome	High throughput sequencing
GSE189821	Mouse	Cannabis	Prefrontal cortex	Transcriptome	High throughput sequencing
GSE189821	Mouse	Cannabis	Ventral tegmental area	Transcriptome	High throughput sequencing
GSE193757	Mouse	Cocaine	Nucleus accumbens	Transcriptome	High throughput sequencing
GSE193757	Mouse	Cocaine	Prefrontal cortex	Transcriptome	High throughput sequencing
GSE193757	Mouse	Oxycodone	Nucleus accumbens	Transcriptome	High throughput sequencing
GSE193757	Mouse	Oxycodone	Prefrontal cortex	Transcriptome	High throughput sequencing
GSE199363	Mouse	Methamphetamine	Nucleus accumbens	Transcriptome	High throughput sequencing
GSE199363	Mouse	Methamphetamine	Dentate gyrus	Transcriptome	High throughput sequencing
GSE199363	Mouse	Methamphetamine	Ammon's horn	Transcriptome	High throughput sequencing
GSE199363	Mouse	Methamphetamine	Subventricular zone	Transcriptome	High throughput sequencing
GSE202183	Mouse	Ethanol	Cortex	Transcriptome	High throughput sequencing
GSE202936	Mouse	Ethanol	Medial prefrontal cortex	Transcriptome	High throughput sequencing
GSE206032	Mouse	Morphine	Prefrontal cortex	Transcriptome	High throughput sequencing
GSE208014	Mouse	Ethanol	Amygdala	Transcriptome	High throughput sequencing
GSE211184	Mouse	Methamphetamine	Striatum	Transcriptome	High throughput sequencing
GSE214560	Mouse	Morphine	Paraventricular nucleus of thalamus	Transcriptome	High throughput sequencing
GSE220745	Mouse	Ethanol	Prefrontal cortex	Transcriptome	High throughput sequencing
GSE222445	Mouse	Ethanol	Cerebellum	Transcriptome	High throughput sequencing
GSE222569	Mouse	Fentanyl	Nucleus accumbens	Transcriptome	High throughput sequencing
GSE226532	Mouse	Ethanol	Cerebellum	Transcriptome	High throughput sequencing
GSE228031	Mouse	Heroin	Basolateral amygdala	Transcriptome	High throughput sequencing
GSE228031	Mouse	Heroin	Dorsal striatum	Transcriptome	High throughput sequencing
GSE228031	Mouse	Heroin	Nucleus accumbens	Transcriptome	High throughput sequencing
GSE228031	Mouse	Heroin	Prefrontal cortex	Transcriptome	High throughput sequencing
GSE228031	Mouse	Heroin	Ventral hippocampus	Transcriptome	High throughput sequencing
GSE228031	Mouse	Heroin	Ventral tegmental area	Transcriptome	High throughput sequencing
GSE229978	Mouse	Morphine	Nucleus accumbens	Transcriptome	High throughput sequencing
GSE232804	Mouse	Oxycodone	Medial prefrontal cortex	Transcriptome	High throughput sequencing
GSE233922	Mouse	Morphine	Dorsomedial prefrontal cortex	Transcriptome	High throughput sequencing
GSE54839	Human	Cocaine	Midbrain	Transcriptome	Chip data
GSE57823	Mouse	Cannabis	Hippocampus	Transcriptome	Chip data
GSE62346	Mouse	Morphine	Hippocampus	Transcriptome	Chip data
GSE6388	Mouse	Nicotine	Hippocampus	Transcriptome	Chip data
GSE6388	Mouse	Nicotine	Neocortex	Transcriptome	Chip data
GSE67281	Human	Cocaine	Midbrain	Transcriptome	Chip data
GSE77056	Human	Cocaine	Peripheral blood	Methylation	450K array
GSE7762	Mouse	Morphine	Striatum	Transcriptome	Chip data
GSE80261	Human	Alcohol	Buccal epithelial cells	Methylation	450K array
GSE86006	Human	Ethanol	Cortex	Transcriptome	High throughput sequencing
GSE87823	Human	Heroin	Nucleus accumbens	Transcriptome	Chip data
GSE90871	Human	Nicotine	Dorsolateral prefrontal cortex	Methylation	450K array
GSE98203	Human	Heroin	Orbitofrontal	Methylation	450K array
GSE98876	Human	Alcohol	T lymphocytes	Methylation	450K array
